# Supplementary material for: Highly Efficient and Exceptionally Durable Photooxidation Properties on Co3O4/g-C3N4 Surfaces
Source: Materials (Basel). 2023 May 22;16(10):3879. doi: 10.3390/ma16103879 (PMC10223640; doi:10.3390/ma16103879)
Supplement: Supplementary file 1 [file materials-16-03879-s001.zip]

Archive with 1 entries (1 files):
- materials-2330861-supplementary.pdf
